# Supplementary material for: Charge Mediated Changes to the Intrinsic Viscosity of Biopolymer Systems
Source: Polymers (Basel). 2024 Oct 14;16(20):2894. doi: 10.3390/polym16202894 (PMC11511010; doi:10.3390/polym16202894)
Supplement: Supplementary file 1 [file polymers-16-02894-s001.zip]

Archive with 1 entries (1 files):
- polymers-3244855-supplementary.pdf
